# Supplementary material for: EARLY NODULIN93 acts via cytochrome c oxidase to alter respiratory ATP production and root growth in plants
Source: Plant Cell. 2024 Aug 23;36(11):4716–31. doi: 10.1093/plcell/koae242 (PMC11530774; doi:10.1093/plcell/koae242)
Supplement: koae242_Supplementary_Data [file koae242_supplementary_data.zip]

Archive with 5 entries (5 files):
- tpc.01142.2023-s09.pdf
- TPC2023RA01142R1SupplementalDS1.xlsx
- TPC2023RA01142R1SupplementalDS2.xlsx
- TPC2023RA01142R1SupplementalDS3.xlsx
- TPC2023RA01142R2_Supplemental_Fig1_8_Tables1_3.pdf
