# Supplementary material for: EARLY NODULIN93 acts via cytochrome c oxidase to alter respiratory ATP production and root growth in plants
Source: Plant Cell. 2024 Aug 23;36(11):4716–31. doi: 10.1093/plcell/koae242 (PMC11530774; doi:10.1093/plcell/koae242)
Supplement: koae242_Supplementary_Data [file koae242_supplementary_data.zip › TPC2023RA01142R1SupplementalDS2.xlsx]

## Sheet: Table S5 Roots
Supplemental Data. Lee et al. (2024). Plant Cell
Supplemental Data Set 2. Metabolite analysis of roots and leaves of Col-0, enod93 and complemented lines. Amino acids and organic acids differing in abundance in roots and leaves of different genotypes. Roots and leaves excised from a pool of seven-day-old seedlings at midnight were collected in liquid nitrogen and extracted metabolites analysed by LC-MS. Metabolites quantified of genotype(s) fro…
Calculated metabolite content in nmol/mg FW
	Genotype	Phenylalanine	Leucine	Tryptophan	Isoleucine	Methionine	Tyrosine	Valine	Proline	GABA	Alanine	Threonine	Glycine	Serine	Asparagine	Glutamate	Aspartate	Histidine	Arginine	Lysine	Ornithine	Glutamine			Genotype	Malate	Succinate	Citrate	Fumarate	Isocitrate	Pyruvate	2-oxoglutarate
	C12-1	9.53611	53.5034	6.52043	43.0486	5.17849	8.14619	35.6464	61.3853	186.593	238.258	217.458	118.308	596.41	509.646	764.654	402.351	47.9079	59.853	35.6676	5.18222	4247.62			C12-1	845.16	187.158	489.611	30.834	2.33564	8.98351	117.343
	C12-1	13.5626	84.4374	13.1343	68.6053	8.95803	8.31414	31.3418	71.1876	280.827	409.532	307.418	145.611	764.305	832.958	1118.66	617.483	100.265	82.3235	50.0211	4.22679	7717.79			C12-1	1496.29	283.199	625.556	54.7017	7.93852	15.7031	159.697
	C12-1	13.6233	81.3988	12.5604	67.3113	7.58587	4.25036	30.7349	67.4979	321.199	404.414	285.027	142.475	702.548	819.185	971.349	578.486	78.9769	87.2912	52.2129	4.34095	6982.93			C12-1	1422.87	293.052	531.793	46.4942	7.99911	17.4239	154.273
	C12-1	10.7406	48.2233	7.01633	40.9933	5.14364	4.86054	35.5767	53.3463	265.628	282.213	229.863	118.378	656.742	680.361	751.419	429.997	56.7413	81.2968	35.9664	5.88553	4616.89			C12-1	1047.16	218.649	568.597	36.4714	6.01073	15.1531	177.955
	C12-1	15.2634	73.2228	8.52152	64.7812	9.82134	6.11249	47.6902	71.3883	328.688	430.12	317.885	151.691	893.591	1102.31	1229.77	658.62	88.878	116.163	53.8663	6.57266	7833.98			C12-1	1754.24	301.447	731.668	54.7262	6.24679	8.73088	176.343
	C3-2	14.6858	72.2536	13.4649	52.035	7.20716	3.48984	45.1923	84.8445	481.066	423.417	296.381	115.665	725.12	595.618	936.736	505.65	65.1577	69.6561	38.6376	5.62498	5516.36			C3-2	1190.31	313.902	501.712	42.9418	7.22729	20.1791	240.04
	C3-2	13.0285	74.1679	10.9785	53.9698	8.57176	9.64714	43.7931	89.913	469.201	488.212	309.832	269.827	737.938	652.147	1106.71	521.975	65.8056	74.1891	42.9992	5.6386	6238.4			C3-2	1532.53	394.845	604.76	54.3864	8.30602	17.675	198.931
	C3-2	17.1876	81.5547	10.1504	59.6377	7.43045	9.78148	46.7287	93.293	554.84	507.845	322.498	149.747	923.227	836.241	1103.66	544.978	72.7044	86.7116	44.0259	4.83229	7175.06			C3-2	1692.04	455.245	861.748	46.8899	5.47355	29.2375	324.523
	C3-2	17.1238	89.4635	14.256	63.2785	13.2178	11.4175	64.6032	116.22	609.746	592	378.113	167.63	849.53	903.371	1194.65	468.72	74.2044	75.73	44.4476	10.0556	6615.56			C3-2	1113.01	308.213	683.814	39.2489	6.92071	9.40888	150.51
	enod93	15.4118	75.0698	12.6677	65.9541	11.0941	12.9121	35.764	88.9967	602.223	1415.21	334.664	309.117	1081.22	1031.7	1273.64	584.53	113.351	102.66	52.0866	6.1698	10541.9			C3-2	1361.79	427.999	410.106	46.4532	3.19723	24.0663	198.233
	enod93	16.213	85.2588	14.4636	74.1322	13.1779	14.5952	38.4346	94.7882	737.655	1649.58	391.326	329.3	1192.09	1171.3	1279.55	576.76	123.116	111.696	59.7965	5.07619	10933.1			enod93	1476.93	522.579	658.559	76.1595	7.3949	26.9332	136.112
	enod93	14.3873	56.718	10.2906	50.2996	9.62397	10.1673	42.3082	87.643	496.567	1478.04	323.273	359.542	1267.1	1095.18	1365.34	502.811	94.3366	95.1207	46.7794	7.22348	9200.73			enod93	1653.6	589.942	709.21	67.4774	5.10617	26.3316	111.084
	enod93	12.5879	65.5883	17.6397	56.559	10.0031	8.11722	45.7722	100.064	380.68	1261.26	294.731	322.122	1141.39	911.705	1225.96	538.842	71.9747	79.6062	40.0204	3.09767	7417.92			enod93	1291.48	509.748	718.704	76.9307	4.77286	27.8375	201.204
	enod93	15.0391	80.6776	11.4176	67.2933	10.6666	11.723	41.2897	124.986	510.085	1341.68	340.675	308.608	1167.15	924.336	1248.02	573.538	104.382	96.6652	50.0604	4.60872	8960.21			enod93	1130.32	422.376	531.077	65.1478	2.91144	11.0428	76.3599
	Col-0	18.5203	76.7328	10.7828	65.0991	11.7642	8.37305	59.6974	117.454	598.813	739.612	418.455	218.394	1204.65	1425.73	1595.8	728.509	91.9031	111.974	63.0418	6.46523	11555.9			Col-0	712.447	180.577	426.189	33.6287	4.49126	14.1844	173.772
	Col-0	18.9668	77.6717	10.8214	65.0004	13.4859	10.05	51.4955	97.2715	575.12	638.999	389.366	160.423	992.453	1212.36	1384.01	737.177	76.6188	115.326	56.4327	5.40355	10071.6			Col-0	731.629	181.278	375.671	25.8165	3.7089	6.55608	91.9567
	Col-0	15.6447	62.0321	9.63655	52.2236	9.79204	14.1184	47.2244	96.3041	496.124	648.162	413.177	304.039	1186.87	1529.76	1505.97	822.253	106.046	99.3359	69.3445	6.69452	7309.04			Col-0	1345.09	282.997	758.555	65.0732	6.76594	17.5103	235.874
	Col-0	9.98707	41.6873	5.65368	38.2893	7.27572	7.536	23.5616	49.5384	291.442	433.787	217.662	114.035	559.617	722.068	825.715	418.058	67.6497	54.9633	36.8341	2.93598	7402.6			Col-0	1377.78	301.738	611.894	44.6035	3.04546	9.9915	117.441
	Col-0	10.2189	38.3636	4.39766	40.8276	7.48529	6.60952	22.8489	45.2636	374.615	420.128	202.061	115.848	504.65	705.845	691.778	417.593	70.4781	55.263	34.9076	2.14783	10839.1			Col-0	1227.08	264.027	461.641	38.2435	1.02336	8.75766	85.9285
Student's t-test groups and p-values:
Group 1	Group 2	Phenylalanine	Leucine	Tryptophan	Isoleucine	Methionine	Tyrosine	Valine	Proline	GABA	Alanine	Threonine	Glycine	Serine	Asparagine	Glutamate	Aspartate	Histidine	Arginine	Lysine	Ornithine	Glutamine		Group 1	Group 2	Malate	Succinate	Citrate	Fumarate	Isocitrate	Pyruvate	2-oxoglutarate
Col-0	C12-1	0.374	0.449	0.524	0.594	0.129	0.098	0.581	0.327	0.028	0.021	0.329	0.261	0.343	0.145	0.304	0.414	0.531	0.906	0.443	0.638	0.028		Col-0	C12-1	0.318	0.682	0.47	0.71	0.138	0.52	0.618
Col-0	C3-2	0.716	0.076	0.051	0.463	0.659	0.743	0.346	0.387	0.397	0.35	0.979	0.893	0.633	0.101	0.577	0.257	0.148	0.476	0.242	0.275	0.017		Col-0	C3-2	0.143	0.008	0.437	0.553	0.097	0.061	0.08
Col-0	enod93	0.978	0.218	0.027	0.178	0.509	0.247	0.975	0.298	0.378	1.44e-05	0.87	0.014	0.137	0.632	0.697	0.469	0.136	0.527	0.769	0.676	0.982		Col-0	enod93	0.127	8.23e-05	0.158	0.01	0.329	0.043	0.679

## Sheet: Table S5 Leaves
Supplemental Data. Lee et al. (2024). Plant Cell
Calculated metabolite content in nmol/mg FW
	Genotype	Phenylalanine	Leucine	Tryptophan	Isoleucine	Valine	Proline	Alanine	Threonine	Glutamine	Serine	Asparagine	Glutamate	Aspartate	Tyrosine	Methionine	GABA	Histidine	Arginine	Lysine	Ornithine			Genotype	Malate	Succinate	Fumarate	Citrate	2-hydroxyglutarate	Isocitrate	Pyruvate	2-oxoglutarate
	Col-0	28.8946	7.42046	9.16013	11.5115	38.7186	124.728	360.377	406.669	888.067	162.062	322.896	2030.56	1109.39	12.3502	4.26246	40.3185	21.0214	9.07755	10.2558	0.91645			Col-0	2743.67	3017.81	986.621	3665.42	30.4494	32.4733	48.2655	55.498
	Col-0	34.4964	10.5774	9.90018	12.6592	45.5124	178.547	512.779	496.63	1054.07	154.455	359.103	2166.47	1201.15	15.1852	4.61201	96.2904	26.6537	12.091	12.9267	1.4416			Col-0	2064.72	1848.26	818.404	3044.37	20.2578	15.5989	34.9489	38.0903
	Col-0	29.0471	11.9539	10.4392	14.4828	39.5956	145.305	360.861	422.669	699.618	192.308	301.027	1822.01	972.822	14.8285	3.93114	46.1827	21.0226	14.798	12.7395	1.74929			Col-0	2472.78	1986.91	709.406	3662.39	18.6241	18.9751	30.6115	36.709
	Col-0	27.0311	7.67618	9.79493	15.0158	34.8363	114.114	353.312	417.045	785.502	170.488	278.156	1687.5	773.855	15.1835	3.44518	46.2791	21.3579	14.0957	10.964	1.46675			Col-0	2122.02	3467.86	472.598	2280.6	30.4427	26.6844	37.9556	86.297
	Col-0	22.3356	5.8943	8.57474	11.0359	32.1297	116.123	333.811	308.643	887.31	145.877	293.505	1686.58	865.918	12.3216	3.55986	44.4976	17.9597	8.0173	8.46633	1.0083			Col-0	2675.35	2705.82	809.017	2118.58	22.4879	10.7545	41.708	85.4052
	Col-0	25.1459	7.00281	11.0478	14.8344	40.7274	138.191	346.572	422.003	872.455	201.63	305.53	1601.54	741.244	14.4122	3.93382	54.5536	24.6793	11.4266	9.9394	1.4139			Col-0	2561.72	2180.56	719.57	2760.98	22.0921	25.9739	30.2245	60.7556
	enod93	26.8637	6.84777	8.46673	12.1347	36.9869	133.014	335.446	398.283	664.183	186.573	277.661	1781.04	1016.85	12.3762	4.05837	37.7907	20.4951	9.59846	10.5002	0.628328			Col-0	2609.29	1685.5	675.331	3204.34	18.2794	14.6165	28.8402	45.1154
	enod93	26.3651	5.3856	8.79537	13.5588	32.2644	86.9178	330.996	340.903	737.848	141.996	275.085	1666.07	902.236	12.7696	4.19115	36.682	23.0301	10.2799	8.97764	0.626381			enod93	2924.64	3503.43	1100.16	3944.09	31.3208	36.2966	41.4241	56.9696
	enod93	28.7551	9.12211	10.0739	15.2769	35.6495	111.299	317.514	385.707	507.242	171.064	241.701	1602.6	940.692	13.8034	3.48878	34.7593	20.5774	15.0409	12.1365	1.02613			enod93	2180	2318.89	839.621	3232.86	22.1843	21.5015	31.5595	31.8126
	enod93	29.7345	9.86246	10.9926	12.4872	35.4964	108.972	334.737	378.951	492.708	166.456	248.1	1512.36	931.745	13.6638	3.84106	47.1277	19.9127	15.2206	14.0333	0.999407			enod93	2840.2	2241.04	1124.12	4356.76	23.5686	21.8451	30.3433	54.8117
	enod93	44.7715	8.39287	19.2635	17.9205	43.1652	160.105	365.5	403.172	907.805	161.709	331.467	1813.58	999.033	30.3847	3.90977	39.511	26.5721	15.0079	11.5119	1.63354			enod93	2857.81	3571.51	1091.97	3149.99	35.5191	27.8303	63.2479	50.1639
	enod93	30.4644	7.81444	9.99727	14.1515	39.5415	119.833	388.936	366.088	742.653	143.033	249.33	1852.94	1023.74	14.9548	3.43755	58.1619	21.2746	10.8372	11.8736	0.937205			enod93	2941.52	3247.86	816.002	3543.01	34.3955	23.9584	38.5253	32.0138
	C4-2	30.766	7.28716	8.48226	11.478	35.0997	106.112	351.475	407.278	722.732	172.531	264.195	1842.36	971.963	15.2435	4.73798	46.5749	22.3202	14.5018	10.5771	0.871179			enod93	2227.53	1885.77	670.01	2605.98	19.4203	15.0571	25.6674	23.183
	C4-2	27.6766	7.1935	9.96737	14.9133	35.9205	89.2781	327.018	333.074	600.256	150.874	237.779	1672.48	912.233	13.5548	3.78553	35.9072	18.5941	10.5756	10.9238	0.987987			enod93	2767.63	2024.96	649.155	3511.51	19.489	17.9377	25.5781	23.5061
	C4-2	27.8973	7.79397	9.44535	13.3272	33.1489	90.8675	344.185	346.389	627.025	168.899	268.365	1704.47	992.484	12.1621	4.06695	40.0329	20.5101	10.7851	10.8461	1.06827			C4-2	1989.85	2262.27	531.073	2785.28	24.883	18.6446	27.49	16.3643
	C4-2	32.0688	17.8577	13.02	22.0669	39.3799	95.224	324.077	375.379	533.548	168.964	238.006	1598.58	924.23	15.3485	4.34472	33.208	19.6749	13.5484	12.5285	1.46934			C4-2	2496.52	2195.23	909.008	3669.29	24.2251	20.4246	26.9383	36.7735
	C4-2	37.9654	6.70017	12.4398	12.6507	32.1973	66.2096	315.773	392.057	578.046	137.279	258.303	1678.04	982.348	18.103	3.76905	42.3977	18.0907	8.5805	10.1211	1.28957			C4-2	2942.01	2518.01	783.038	4178.8	22.5997	23.863	24.7024	40.2808
	C4-2	25.7126	6.72597	9.31324	12.9764	37.7678	97.9476	364.535	343.676	674.833	156.758	276.325	1842.29	1117.45	12.9264	3.98682	42.4087	19.2563	10.8042	11.4359	1.14299			C4-2	2815.18	3058.04	995.231	3272.44	30.0555	29.5455	41.3417	44.6452
	C12-1	27.3648	6.59879	9.286	12.8033	39.6006	144.435	371.994	444.317	1071.39	218.77	350.863	1965.2	1100.71	13.7894	4.5165	37.5845	23.9283	9.62045	11.614	0.909535			C4-2	2954.81	2639.9	710.68	3460.23	28.1079	20.9615	25.9234	22.2322
	C12-1	30.7252	8.71759	8.22661	14.0293	46.1316	226.365	424.355	499.568	930.496	150.593	335.801	1927.28	1040.69	13.4689	3.62058	62.0115	23.4239	13.2326	12.6433	0.662119			C4-2	2370.03	2024.94	499.691	2974.3	21.1681	16.5357	22.385	17.8506
	C12-1	29.9339	9.1908	9.57558	12.6543	37.6444	105.094	378.768	384.217	787.607	141.98	291.874	1739.94	873.706	11.9749	3.99617	64.4402	22.7805	11.4361	11.2428	0.901934			C4-2	2614.34	1519.32	640.324	3270.67	18.4824	14.9783	19.944	21.7758
	C12-1	31.3384	9.81524	10.743	19.9569	40.8533	228.842	408.773	517.678	719.575	185.274	304.755	1803.17	956.199	15.2139	4.38377	61.2545	25.5966	16.8247	14.022	1.55757			C12-1	2104.09	1877.67	997.129	2676.35	23.8435	22.1337	34.91	29.7023
	C12-1	28.3978	6.47088	9.03069	14.0191	42.7312	215.574	411.188	435.504	942.58	168.942	321.546	1936.98	1023.61	12.4987	4.33609	47.6381	23.6933	9.5408	11.7754	1.1008			C12-1	1885.34	1771.38	764.58	2831.94	21.2316	15.176	28.8034	47.7011
	C12-1	30.0436	7.72779	10.8104	14.9483	46.7645	177.771	448.372	441.474	982.277	242.248	323.792	2056.99	1126.18	16.4965	4.68583	51.4625	26.5012	13.4071	11.8192	1.57171			C12-1	1843.19	1248.94	875.56	2720.38	16.6088	13.3002	24.4403	37.6224
																								C12-1	2232.02	1966.43	821.908	3093.2	23.256	28.7158	41.9772	38.2713
																								C12-1	2785.91	2497.43	732.325	2745.64	27.9001	19.695	31.4126	36.8164
																								C12-1	2334.04	1361.2	850.467	2396.49	18.8596	12.1032	30.8266	27.6685
																								C12-1	2169.91	1144.13	942.91	2822.68	14.1191	11.3575	27.2648	28.9981
Student's t-test groups and p-values:
Group 1	Group 2	Phenylalanine	Leucine	Tryptophan	Isoleucine	Valine	Proline	Alanine	Threonine	Glutamine	Serine	Asparagine	Glutamate	Aspartate	Tyrosine	Methionine	GABA	Histidine	Arginine	Lysine	Ornithine		Group 1	Group 2	Malate	Succinate	Fumarate	Citrate	2-hydroxyglutarate	Isocitrate	Pyruvate	2-oxoglutarate
Col-0	C12-2	0.142	0.97	0.619	0.146	0.077	0.033	0.241	0.076	0.48	0.684	0.338	0.342	0.233	0.878	0.237	0.95	0.155	0.639	0.147	0.305		Col-0	C12-1	0.11	0.041	0.133	0.425	0.381	0.414	0.198	0.026
Col-0	C4-2	0.249	0.762	0.669	0.508	0.197	0.056	0.196	0.178	0.000869	0.171	0.00087	0.246	0.668	0.636	0.514	0.151	0.132	0.935	0.814	0.241		Col-0	C4-2	0.438	0.763	0.853	0.184	0.697	0.996	0.031	0.009
Col-0	enod93	0.175	0.756	0.437	0.359	0.705	0.962	0.497	0.603	0.04	0.241	0.052	0.472	0.351	0.464	0.544	0.226	0.933	0.502	0.541	0.101		Col-0	enod93	0.21	0.48	0.136	0.129	0.334	0.499	0.926	0.069
