# Supplementary material for: EARLY NODULIN93 acts via cytochrome c oxidase to alter respiratory ATP production and root growth in plants
Source: Plant Cell. 2024 Aug 23;36(11):4716–31. doi: 10.1093/plcell/koae242 (PMC11530774; doi:10.1093/plcell/koae242)
Supplement: koae242_Supplementary_Data [file koae242_supplementary_data.zip › TPC2023RA01142R1SupplementalDS3.xlsx]

## Sheet: Sheet1
Supplemental Data. Lee et al. Plant Cell (2024)
Supplemental Dataset S3. All statistical analysis

## Sheet: Fig2
Supplemental Data. Lee et al. Plant Cell (2024)
Figure 2B. Expression levels of ENOD93 in different genotypes as determined by qPCR										Figure 2B. Root length of seedlings in centimeter															Figure 2D. Relative ENOD93 protein abundance
Genotype	Expression	Mean	Standard Error							Root Length																Col-0	enod93	C12-1
Col-0	0.9808				Statistics - Student's t-test					Col-0	enod93	C12-1	C3-2	C4-2	C16-1											0.994592	0.00583612	1.00233
Col-0	1.0612				Group 1	Group 2	p-value	p-value (adjusted)		2.718	0.813	2.158	5.245	1.525	1.742		Kruskal-Wallis rank sum test									0.992891	0.0056735	1.02299
Col-0	1.051	1.031	0.0252721		Col-0	C12-1	9.02e-10	4.51e-09		2.755	0.949	2.979	4.03	2.24	2.488		Kruskal-Wallis chi-squared = 527.96, df = 5, p-value < 2.2e-16									0.980259	0.000800267	1.15236
enod93	0.0031				Col-0	C16-1	5.85e-05	0.000117		2.833	0.989	3.166	3.88	1.788	1.69											1.01786	0.000694785	1.0932
enod93	0.0025				Col-0	C3-2	0.748	0.748		2.962	1.03	3.234	5.864	1.769	1.689		Dunn test Post-hoc analysis:									1.02515	4.2026e-05	1.21009
enod93	0.0064	0.004	0.00121244		Col-0	C4-2	3.41e-05	0.000102		2.98	1.059	3.235	3.858	2.945	2.203			Col-0	enod93	C12-1	C3-2	C4-2	C16-1			0.98925	0.000204078	1.2285
C4-2	0.0441				Col-0	enod93	1.7e-05	6.79e-05		3.077	1.07	3.33	4.938	1.898	2.155		Col-0								Mean	1	0.00220846	1.11824
C4-2	0.0685									3.144	1.077	3.506	4.006	1.273	1.746		enod93	5.9129e-74							S.E	0.00715652	0.00112771	0.0386844
C4-2	0.1151	0.0759	0.0208272							3.209	1.079	3.532	4.664	2.616	1.661		C12-1	0.106608	4.29314e-32						p-value (Col-0 vs enod93)	9.9984e-18
C3-2	0.9624									3.514	1.102	3.561	5.134	2.651	2.228		C3-2	0.158957	1.99411e-48	1					p-value (Col-0 vs C12-1)	0.0132156
C3-2	1.0338									3.544	1.152	3.575	4.737	2.304	2.185		C4-2	1.0774e-45	1.24575e-05	9.95125e-16	7.17705e-26
C3-2	0.9498	0.982	0.0261542							3.584	1.152	3.584	3.743	1.949	1.983		C16-1	2.38482e-42	3.86071e-08	1.57861e-13	6.17267e-23	1
C16-1	0.1784									3.644	1.193	3.652	4.754	2.328	3.276
C16-1	0.0974									3.768	1.194	3.658	3.02	2.662	2.517
C16-1	0.1126	0.129467	0.024857							3.79	1.199	3.684	4.007	3.067	2.545
C12-1	3.9867									3.819	1.226	3.742	4.61	3.352	1.725
C12-1	3.1112									3.859	1.238	3.762	4.179	2.105	2.337
C12-1	3.6223	3.5734	0.253915							3.859	1.251	3.891	2.802	3.415	3.069
										3.886	1.266	3.899	5.106	2.397	1.509
										3.915	1.283	3.993	2.835	2.25	2.402
										3.931	1.314	4.025	4.419	1.973	1.033
										3.944	1.316	4.069	4.305	2.679	2.556
										3.958	1.32	4.087	5.112	2.343	1.963
										3.961	1.324	4.112	4.651	1.657	2.833
										3.968	1.337	4.133	4.769	1.802	2.706
										3.968	1.346	4.142	4.87	2.231	2.745
										3.982	1.351	4.199	3.553	2.557	2.059
										3.998	1.364	4.21	5.375	1.932	2.025
										4.051	1.379	4.316	4.145	1.958	1.241
										4.126	1.38	4.328	4.988	3.044	1.988
										4.147	1.384	4.356	4.117	2.184	2.585
										4.15	1.395	4.376	4.062	2.231	3.277
										4.156	1.403	4.381	3.159	2.428	1.937
										4.208	1.405	4.443	3.69	2.472	2.284
										4.219	1.406	4.447	3.371	2.768	2.593
										4.222	1.421	4.458	5.378	2.079	2.528
										4.229	1.442	4.471	4.59	2.476	3.121
										4.26	1.458	4.479	4.822	2.664	3.311
										4.287	1.493	4.481	4.385	2.758	3.326
										4.293	1.493	4.526	4.168	3.273	2.444
										4.337	1.529	4.531	5.151	3.111	3.281
										4.35	1.537	4.536	3.897	2.924	2.656
										4.352	1.546	4.563	4.169	2.964	2.849
										4.371	1.548	4.609	4.721	2.495	2.276
										4.375	1.558	4.618	4.834	2.908	2.206
										4.392	1.569	4.625	3.998	2.755	2.55
										4.417	1.575	4.663	5.023	3.093	2.487
										4.425	1.587	4.707	5.134	3.159	2.866
										4.43	1.587	4.711	4.526	2.344	3.269
										4.441	1.605	4.713	3.274	2.58	2.589
										4.463	1.62	4.733	4.59	2.184	2.16
										4.466	1.639	4.804	3.459	2.931	2.962
										4.473	1.672	4.855	3.933	2.835	3.168
										4.481	1.709	4.86	4.525	3.222	2.8
										4.492	1.714	5.011	3.968	2.576	2.33
										4.51	1.715	5.07	4.683	3.049	2.882
										4.52	1.72	5.089	5.552	3.514	2.608
										4.533	1.73	5.166	4.121	2.492	3.985
										4.557	1.74	5.204	5.084	3.293	2.779
										4.566	1.741	5.355	4.684	2.142	3.258
										4.594	1.753		4.834	3.024	2.208
										4.614	1.754		4.132	2.297	2.625
										4.63	1.765		4.113	2.513	3.202
										4.641	1.769		3.636	3.126	2.433
										4.647	1.786		3.9	2.333	2.583
										4.677	1.829		4.86	1.545	3.076
										4.692	1.843		3.296	1.589	2.742
										4.695	1.848		3.864	2.525	3.994
										4.702	1.849		4.599	3.004	2.301
										4.711	1.861		4.326	2.207	2.675
										4.715	1.903		3.519	1.94	2.75
										4.754	1.94		4.83	2.799	2.442
										4.761	1.968		4.274	2.107	3.871
										4.775	1.998		4.601	1.797	2.474
										4.778	2.002		5.386	2.57	2.674
										4.794	2.038		3.479	1.615	3.703
										4.835	2.05		4.14	2.099	1.849
										4.835	2.059		4.55	2.455	3.192
										4.84	2.122		3.967	2.239	3.064
										4.847	2.126		3.835	2.317	2.969
										4.853	2.137		3.904	1.86	2.949
										4.873	2.16		4.556	1.881	2.465
										4.884	2.24		4.094	2.028	3.267
										4.9	2.248		4.441	2.727	3.155
										4.906	2.256		4.606	2.384	2.107
										4.916	2.297		3.689	2.151	2.958
										4.919	2.378		4.16	1.981	2.559
										4.92	2.387		5.353	1.902	3.156
										4.921	2.401		3.937	1.777	2.744
										4.926	2.701		4.887	2.129	2.694
										4.934			3.989	2.995	2.088
										4.962			3.308	2.754	2.541
										4.987			5.89	2.695	3.543
										4.995			3.843	1.867	2.132
										5.005			4.611	2.292	2.624
										5.031			3.751	3.881	1.965
										5.034			3.306	3.104	1.597
										5.041			4.655	2.316	1.697
										5.094			4.2155	2.192	2.096
										5.094			3.761	2.597	3.128
										5.14			5.276	2.339	3.092
										5.147			3.686	2.546	2.593
										5.162			3.542	2.59	2.839
										5.177			4.684	2.448	2.311
										5.178			5.771	2.163	2.843
										5.188			4.867	2.447	2.28
										5.219			4.505	1.987	2.404
										5.22			4.73	2.234	2.07
										5.26			3.553	2.543	1.944
										5.318			4.62	2.376	1.766
										5.326			4.567	1.524	2.613
										5.327				2.785	2.127
										5.336				2.241	2.211
										5.344				2.499	2.368
										5.348				1.724	2.359
										5.364				2.794	2.595
										5.371				2.668	2.919
										5.383				1.703	3.663
										5.385				2.536	2.149
										5.385				2.638	2.385
										5.404				1.984	3.142
										5.447					1.918
										5.452					1.792
										5.457					3.432
										5.466					2.468
										5.471					4.027
										5.512					2.418
										5.527					2.398
										5.544					1.943
										5.577					1.6
										5.583					3.15
										5.593					3.178
										5.625					2.997
										5.65					2.733
										5.68					1.869
										5.71					3.798
										5.736					3.628
										5.74
										5.743
										5.763
										5.777
										5.781
										5.782
										5.784
										5.788
										5.794
										5.812
										5.817
										5.827
										5.83
										5.884
										5.926
										5.978
										5.982
										6.04
										6.061
										6.191
										6.232
										6.597
										7.156

## Sheet: Fig3
Supplemental Data. Lee et al. Plant Cell (2024)
Figure 3B								Figure 3D
Genotype	1st ADP addition	3rd ADP addition						Genotype	2nd ADP addition	+ FCCP
Col-0	99	73						Col-0	85.54	97.71
Col-0	72	59						Col-0	88.21	93.48
Col-0	93	66						Col-0	95.07	92.4
enod93	81	18						enod93	37.87	91.08
enod93	85	19						enod93	47.88	84.29
enod93	78	15						enod93	31.06	94.57
C12-1	97	48						C12-1	82.39	96.23
C12-1	95	70						C12-1	83.71	94.42
C12-1	72	56						C12-1	79.36	88.76
2nd ADP addition one-way ANOVA								2nd ADP addition one-way ANOVA
	Df	Sum Sq	Mean Sq	F value	Pr(>F)				Df	Sum Sq	Mean Sq	F value	Pr(>F)
Genotype	2	88.9	44.44	0.328	0.732			Genotype	2	4467	2233.5	66.52	8.03e-05	***
Residuals	6	812.7	135.44					Residuals	6	201	33.6
Tukey multiple comparisons of means								---
95% family-wise confidence level								Signif. codes: 0 ‘***’ 0.001 ‘**’ 0.01 ‘*’ 0.05 ‘.’ 0.1 ‘ ’ 1
								Tukey multiple comparisons of means
3rd ADP addition one-way ANOVA								95% family-wise confidence level
	Df	Sum Sq	Mean Sq	F value	Pr(>F)
Genotype	2	4086	2043.1	34.56	0.000509	***		2nd ADP addition Tukey ad-hoc
Residuals	6	355	59.1					Group 1	Group 2	adjusted p-value
---								Col-0	C12-1	0.299055
Signif. codes: 0 ‘***’ 0.001 ‘**’ 0.01 ‘*’ 0.05 ‘.’ 0.1 ‘ ’ 1								enod93	C12-1	0.0002487
Tukey multiple comparisons of means								Col-0	enod93	9.65e-05
95% family-wise confidence level
								2nd ADP addition - Levene's Test for Homogeneity of Variance (center = median)
3rd ADP addition - Tukey ad-hoc									Df	F value	Pr(>F)
Group 1	Group 2	adjusted p-value						Group	2	0.9714	0.4311
Col-0	C12-1	0.457868						Residuals	6
enod93	C12-1	0.0015629
Col-0	enod93	0.0005928						2nd ADP addition - Shapiro-Wilk normality test
								W = 0.97864, p-value = 0.9569
3rd ADP addition - Levene's Test for Homogeneity of Variance (center = median)
	Df	F value	Pr(>F)					FCCP addition one-way ANOVA
Group	2	1.1961	0.3655						Df	Sum Sq	Mean Sq	F value	Pr(>F)
Residuals	6							Genotype	2	32.61	16.3	0.971	0.431
								Residuals	6	100.78	16.8
3rd ADP addition - Shapiro-Wilk normality test								Tukey multiple comparisons of means
W = 0.96884, p-value = 0.8847								95% family-wise confidence level

## Sheet: Fig 4
Supplemental Data. Lee et al. Plant Cell (2024)
Figure 4B. Cytochrome c oxidase activity of isolated mitochondria										Figure 4C. Cytochrome c oxidase activity of isolated mitochondria in the presence of different cytochrome c and ATP concentrations												Figure 4D. Cytochrome c oxidase activity of isolated mitochondria in the presence of TMPD and Ascorbate
Genotype	COX activity	mean	standard error							Genotype	Cytochrome c concentration (uM)	ATP concentration (mM)	COX Activity	One-way ANOVA								Genotype	COX activity	mean	standard error
C12-1	327.6									C12-1	2	0	62.75	2 uM cyt c, 0 mM ATP								C12-1	148	149.75	1.93111
C12-1	282.9	303.9	12.9742							C12-1	2	0	47.36		Df	Sum Sq	Mean Sq	F value	p-value			C12-1	155
C12-1	301.2									C12-1	2	0	57.53	Genotype	2	247.1	123.54	2.735	0.143			C12-1	150
Col-0	319.1									Col-0	2	0	42.09	Residuals	6	271	45.17					C12-1	146
Col-0	220.5	316.567	54.7475							Col-0	2	0	54.92									Col-0	140	146	3.80789
Col-0	410.1									Col-0	2	0	40.34									Col-0	145
enod93	350.4									enod93	2	0	47.4									Col-0	142
enod93	290.2	322.333	17.4968							enod93	2	0	40.82									Col-0	157
enod93	326.4									enod93	2	0	43.69									enod93	117	127.25	4.40407
										C12-1	10	0	156.5	10 uM cyt c, 0 mM ATP								enod93	133
One-way ANOVA										C12-1	10	0	138.1		Df	Sum Sq	Mean Sq	F value	p-value			enod93	123
	Df	Sum Sq	Mean Sq	F value	p-value					C12-1	10	0	144.4	Genotype	2	120.9	60.43	0.244	0.791			enod93	136
Genotype	2	533	267	0.077	0.927					Col-0	10	0	149.8	Residuals	6	1488.8	248.14
Residuals	6	20831	3472							Col-0	10	0	121.1									p-value (Col-0 vs enod93)	0.018125
										Col-0	10	0	141.7									p-value (Col-0 vs C12-1)	0.413561
										enod93	10	0	158.1
										enod93	10	0	117.3
										enod93	10	0	145.8
										C12-1	10	2	82.22	10 uM cyt c, 2 mM ATP
										C12-1	10	2	83.09		Df	Sum Sq	Mean Sq	F value	p-value
										C12-1	10	2	78.24	Genotype	2	142.5	71.25	4.512	0.0637
										Col-0	10	2	70.05	Residuals	6	94.74	15.79
										Col-0	10	2	78.73
										Col-0	10	2	70.09
										enod93	10	2	73.06
										enod93	10	2	76.22
										enod93	10	2	68.35
										C12-1	10	5	25.69	10 uM cyt c, 5 mM ATP
										C12-1	10	5	22.95		Df	Sum Sq	Mean Sq	F value	p-value
										C12-1	10	5	22.1	Genotype	2	12.4	6.201	2.932	0.129
										Col-0	10	5	21.28	Residuals	6	12.69	2.115
										Col-0	10	5	21.84
										Col-0	10	5	19.93
										enod93	10	5	22.59
										enod93	10	5	21.05
										enod93	10	5	19.87
										C12-1	50	0	349.7	50 uM cyt c, 0 mM ATP
										C12-1	50	0	282.8		Df	Sum Sq	Mean Sq	F value	p-value
										C12-1	50	0	253.1	Genotype	2	370	185.1	0.14	0.872
										Col-0	50	0	307.4	Residuals	6	7924	1320.6
										Col-0	50	0	334.6
										Col-0	50	0	289.1
										enod93	50	0	328.3
										enod93	50	0	270.3
										enod93	50	0	320.4
										C12-1	50	2	181.7	50 uM cyt c, 2 mM ATP
										C12-1	50	2	221.5		Df	Sum Sq	Mean Sq	F value	p-value
										C12-1	50	2	180	Genotype	2	3304	1652	4.52	0.0635
										Col-0	50	2	146	Residuals	6	2193	365.5
										Col-0	50	2	187.1
										Col-0	50	2	184.3
										enod93	50	2	224.2
										enod93	50	2	216.9
										enod93	50	2	217
										C12-1	50	5	98.55	50 uM cyt c, 5 mM ATP
										C12-1	50	5	94.55		Df	Sum Sq	Mean Sq	F value	p-value
										C12-1	50	5	98.85	Genotype	2	53.95	26.98	2.528	0.16
										Col-0	50	5	91.2	Residuals	6	64.02	10.67
										Col-0	50	5	93.73
										Col-0	50	5	89.56
										enod93	50	5	98.09
										enod93	50	5	88.8
										enod93	50	5	92.57

## Sheet: Fig5
Supplemental Data. Lee et al. Plant Cell (2024)
Figure 5A (Left). NADH-dependent ADP consumption by isolated mitochondria												Figure 5A (right). NADH-dependent ATP production by isolated mitochondria
Sample	Time	ADP amount (nmol/mg protein)	Sample mean	Sample S.E.	one-way ANOVA							Sample	Time	ATP amount (nmol/mg protein)	Sample mean	Sample S.E.	one-way ANOVA
C12-1	0	273.422										C12-1	0	9.02136
C12-1	0	251.688										C12-1	0	0.522644
C12-1	0	262.62										C12-1	0	7.68006
C12-1	0	257.689	261.355	4.60173								C12-1	0	0.810346	4.5086	2.23585
enod93	0	251.452										enod93	0	0.580922
enod93	0	252.192										enod93	0	0.597721
enod93	0	251.656	251.767	0.220709								enod93	0	0.579439	0.586027	0.00586246
Col-0	0	252.487										Col-0	0	0.898043
Col-0	0	255.957										Col-0	0	1.32363
Col-0	0	254.338	254.261	1.00229								Col-0	0	0.979112	1.06693	0.130468
C12-1	2	189.231				Df	Sum Sq	Mean Sq	F value	adjusted p-value		C12-1	2	40.8024				Df	Sum Sq	Mean Sq	F value	adjusted p-value
C12-1	2	202.964			Sample	2	242.4	121.2	0.341	0.724		C12-1	2	39.8917			Sample	2	256.97	128.48	8.599	0.0173
C12-1	2	233.231	208.475	12.9974	Residuals	6	2131	355.2				C12-1	2	31.4965	37.3968	2.96188	Residuals	6	89.65	14.94
enod93	2	207.142										enod93	2	27.2809			Levene's Test					0.8137
enod93	2	228.278										enod93	2	26.519			Shapiro-Wilk normality test					0.7137
enod93	2	215.51	216.977	6.14539								enod93	2	23.1758	25.6585	1.26073		adjusted p-value
Col-0	2	208.792										Col-0	2	33.6099			enod93 vs C12-1	0.0230044
Col-0	2	208.663										Col-0	2	35.3075			Col-0 vs C12-1	0.960625
Col-0	2	245.282	220.912	12.1849								Col-0	2	40.7083	36.5419	2.14006	Col-0 vs enod93	0.0315748
C12-1	5	163.758				Df	Sum Sq	Mean Sq	F value	adjusted p-value		C12-1	5	91.6469				Df	Sum Sq	Mean Sq	F value	adjusted p-value
C12-1	5	148.916			Sample	2	1109	554.5	3.157	0.116		C12-1	5	89.4357			Sample	2	1958.4	979.2	11.51	0.00883
C12-1	5	175.669	162.781	7.73838	Residuals	6	1054	175.6				C12-1	5	67.11	82.7309	7.83647	Residuals	6	510.2	85
enod93	5	184.148										enod93	5	51.0743			Levene's Test					0.7498
enod93	5	170.85										enod93	5	53.6856			Shapiro-Wilk normality test					0.2617
enod93	5	202.673	185.89	9.22771								enod93	5	41.9724	48.9108	3.55014		adjusted p-value
Col-0	5	165.218										Col-0	5	70.5773			enod93 vs C12-1	0.0098407
Col-0	5	151.138										Col-0	5	78.0437			Col-0 vs C12-1	0.726379
Col-0	5	169.426	161.928	5.52989								Col-0	5	81.8889	76.8366	3.32068	Col-0 vs enod93	0.0232796
C12-1	7.5	152.188				Df	Sum Sq	Mean Sq	F value	adjusted p-value		C12-1	7.5	116.034				Df	Sum Sq	Mean Sq	F value	adjusted p-value
C12-1	7.5	128.618			Sample	2	3663	1831.6	9.827	0.0128		C12-1	7.5	126.165			Sample	2	4403	2201.4	23.72	0.00141
C12-1	7.5	120.454	133.753	9.51368	Residuals	6	1118	186.4				C12-1	7.5	107.875	116.691	5.29017	Residuals	6	557	92.8
enod93	7.5	175.249			Levene's Test					0.8221		enod93	7.5	66.9776			Levene's Test					0.7655
enod93	7.5	161.452			Shapiro-Wilk normality test					0.5626		enod93	7.5	73.8683			Shapiro-Wilk normality test					0.7491
enod93	7.5	189.837	175.513	8.19505		adjusted p-value						enod93	7.5	60.1267	66.9909	3.96688		adjusted p-value
Col-0	7.5	134.3			enod93 vs C12-1	0.0222957						Col-0	7.5	97.757			enod93 vs C12-1	0.0017827
Col-0	7.5	121.462			Col-0 vs C12-1	0.982396						Col-0	7.5	121.909			Col-0 vs C12-1	0.725262
Col-0	7.5	139.487	131.749	5.35742	Col-0 vs enod93	0.0181788						Col-0	7.5	111.889	110.518	7.00559	Col-0 vs enod93	0.0035407
C12-1	10	102.418				Df	Sum Sq	Mean Sq	F value	adjusted p-value		C12-1	10	145.111				Df	Sum Sq	Mean Sq	F value	adjusted p-value
C12-1	10	94.4832			Sample	2	9031	4515	16.83	0.00346		C12-1	10	139.119			Sample	2	8440	4220	31.61	0.000652
C12-1	10	129.797	108.9	10.6969	Residuals	6	1610	268				C12-1	10	127.291	137.174	5.23534	Residuals	6	801	134
enod93	10	153.954			Levene's Test					0.7228		enod93	10	64.473			Levene's Test					0.7081
enod93	10	191.927			Shapiro-Wilk normality test					0.1251		enod93	10	72.2904			Shapiro-Wilk normality test					0.4314
enod93	10	161.004	168.962	11.6614		adjusted p-value						enod93	10	76.9601	71.2412	3.64268		adjusted p-value
Col-0	10	89.8484			enod93 vs C12-1	0.0098539						Col-0	10	116.103			enod93 vs C12-1	0.0010424
Col-0	10	94.99			Col-0 vs C12-1	0.639898						Col-0	10	147.062			Col-0 vs C12-1	0.975884
Col-0	10	104.326	96.388	4.23725	Col-0 vs enod93	0.0039127						Col-0	10	142.388	135.184	9.63538	Col-0 vs enod93	0.0012288
Figure 5B. ATP hydrolysis activity												Figure 5D. Difference in percentage safranin uptake
Genotype	Activity	one-way ANOVA																								Mean			S.E			p-value
C12-1	37.5597									% safranine uptake	Col-0	Col-0	Col-0	Col-0	Col-0	enod93	enod93	enod93	enod93	enod93	C12-1	C12-1	C12-1	C12-1	C12-1	Col-0	enod93	C12-1	Col-0	enod93	C12-1	Col-0 vs enod93	Col-0 vs C12-1	C12-1 vs enod93
C12-1	33.1363		Df	Sum Sq	Mean Sq	F value	adjusted p-value			NADH	38.3726	37.6376	36.9153	37.51	37.9135	42.2226	41.1055	42.1788	39.8739	43.3297	39.8196	39.0019	38.2217	37.0506	35.5827	37.6698	41.7421	37.9353	0.239703	0.58471	0.744558	0.00206604	0.737893	0.0211796
C12-1	36.997	Genotype	2	88.78	44.39	1.456	0.305			1st ADP	34.5911	34.4917	32.8667	33.5554	36.0851	38.0642	38.0768	38.1355	41.5545	37.4363	35.2671	34.9113	34.2523	33.1738	29.5703	34.318	38.6534	33.435	0.543835	0.736398	1.02976	0.0172968	0.571859	0.0122191
Col-0	27.3339	Residuals	6	182.94	30.49					2nd ADP	30.5701	22.8183	29.145	26.7537	26.8924	35.378	29.3051	35.1582	36.6779	33.7509	32.1931	25.4982	32.0913	28.7405	26.5208	27.2359	34.054	29.0088	1.31582	1.27478	1.38254	0.0013103	0.0389438	0.00861452
Col-0	33.8392									3rd ADP	29.7651	20.0494	29.1492	26.2589	27.3689	34.3669	25.0657	34.674	29.9054	33.4417	31.4539	22.7697	31.1598	27.1044	25.7732	26.5183	31.4908	27.6522	1.73351	1.81668	1.64963	0.000273191	0.203092	0.0171124
Col-0	37.9115
enod93	38.8046
enod93	34.1711
enod93	48.9584

## Sheet: Fig6
Supplemental Data. Lee et al. Plant Cell (2024)
						Figure 6A and 6B. Respiration rates of seedlings														Figure 6C. The effect of FCCP on root growth
						Genotype	basal rate	FCCP rate	FCCP:basal										Treatment	Without FCCP			With FCCP
						enod93	0.138094	0.12125	0.878027		Summary statistics - basal vs FCCP rate					Summary statistics - FCCP:basal			Genotype	Col-0	enod93	C12-1	Col-0	enod93	C12-1
						enod93	0.130727	0.116879	0.894066		Genotype	Treatment	Mean	S.E.		Genotype	Mean	S.E.		28.8	22.8	32.1	26.4	12.4	28.6
						enod93	0.155686	0.114571	0.735915		C12-1	basal rate	0.106807	0.00293456		C12-1	0.884183	0.014832		31	21.2	27.7	26.6	13.2	27.8
						enod93	0.148606	0.111818	0.752447		C12-1	FCCP rate	0.0936132	0.00192053		Col-0	0.885906	0.0111743		30.7	21.9	30.1	28.9	12.4	29.9
						enod93	0.16329	0.110194	0.674832		Col-0	basal rate	0.103307	0.00302107		enod93	0.830541	0.0125481		30.9	25.7	30.9	27.1	12.8	25.9
						enod93	0.134727	0.115864	0.859987		Col-0	FCCP rate	0.0910328	0.00218118						28.9	25.4	32	26.9	11.5	27.1
						enod93	0.118087	0.105957	0.897275		enod93	basal rate	0.13766	0.00303634		adjusted p-value	0.0653			32	26.8	31.2	27.2	8.4	26.9
						enod93	0.139143	0.124762	0.896646		enod93	FCCP rate	0.113533	0.00139341		D.F. residuals	52			27.9	29	29.7	27.5	11.9	28.6
						enod93	0.109826	0.109913	1.00079											30.6	27.7	33.6	25.5	10.3	26.6
						enod93	0.131381	0.11519	0.876767		Basal rate analysis between genotypes									27.2	26.1	33.2	25.8	9.8	27.2
						enod93	0.151278	0.126667	0.837312		adjusted p-value	3.73e-11								29.9	21.9	30.3	28.3	10.4	27
						enod93	0.139	0.11416	0.821295		D.F. residuals	52								28.2	27.2	27.8	29.8	10.8	29.8
						enod93	0.137182	0.112682	0.821405		Levene's Test	0.6276								28.8	19.1	28.5	30.8	9.1	28.2
						enod93	0.141667	0.107625	0.759706		Shapiro-Wilk normality test	0.8957								27	23.8	28.3	27.7	14.6	28.1
						enod93	0.126304	0.107478	0.850947		Tukey Post-hoc anlaysis:									29.4	25.1	29.2	31.1	14.2	26.6
						enod93	0.131087	0.107261	0.818242		Group 1	Group 2	p-value							28.2	23.9	29.4	27.7	13.7	27.5
						enod93	0.135136	0.111773	0.827111		Col-0	C12-1	0.687184							28.9	25.9	29.5	27.7	12.7	29.1
						enod93	0.146667	0.109556	0.74697		enod93	C12-1	0							28.4	22.3	29	25	15.1	29.4
						Col-0	0.10297	0.0916364	0.889935		enod93	Col-0	0											11	27.2
						Col-0	0.0851379	0.0834138	0.979749															14.4	27.2
						Col-0	0.0911429	0.0793571	0.87069		FCCP rate analysis between genotypes														27.8
						Col-0	0.110257	0.0947143	0.859031		adjusted p-value	9.91e-12								Group	Mean	SEM
						Col-0	0.105886	0.0967143	0.913384		D.F. residuals	52								Col-0 x without FCCP	29.224	0.48
						Col-0	0.09825	0.09255	0.941985		Levene's Test	0.1961								Col-0 x with FCCP	27.647	0.48
						Col-0	0.09068	0.08548	0.942655		Shapiro-Wilk normality test	0.4159								enod93 x without FCCP	24.459	0.48
						Col-0	0.0944	0.08944	0.947458		Tukey Post-hoc anlaysis:									enod93 x with FCCP	12.037	0.454
						Col-0	0.0892308	0.0892308	1		Group 1	Group 2	p-value
						Col-0	0.11445	0.1062	0.927916		Col-0	C12-1	0.594274
						Col-0	0.118	0.0988636	0.837827		enod93	C12-1	0							All Pairwise Multiple Comparison Procedures (Holm-Sidak method):
						Col-0	0.0884	0.07428	0.840271		enod93	Col-0	0							Overall significance level = 0.05
						Col-0	0.125833	0.0992083	0.788411
						Col-0	0.0946957	0.0746957	0.788797											Comparisons for factor: Treatment within WT
						Col-0	0.0947917	0.084625	0.892747											Comparison	Diff of Means	t	P	P<0.050
						Col-0	0.101	0.08984	0.889505											no FCCP vs. FCCP	1.576	2.32	0.023	Yes
						Col-0	0.123739	0.107957	0.872453
						Col-0	0.124478	0.0898261	0.721621
						Col-0	0.1095	0.101591	0.927771											Comparisons for factor: Treatment within enod
						C12-1	0.0722222	0.0763333	1.05692											Comparison	Diff of Means	t	P	P<0.050
						C12-1	0.111211	0.102211	0.919072											no FCCP vs. FCCP	12.422	18.782	<0.001	Yes
						C12-1	0.111486	0.106457	0.954895
						C12-1	0.0869286	0.0855714	0.984388											Comparisons for factor: Genotype within without FCCP
						C12-1	0.107618	0.0879118	0.81689											Comparison	Diff of Means	t	P	P<0.050
						C12-1	0.113962	0.102538	0.899764											Col-0 vs enod93	4.765	7.012	<0.001	Yes
						C12-1	0.111941	0.0920588	0.822386
						C12-1	0.0992593	0.0858148	0.864552
						C12-1	0.106867	0.0943	0.882408											Comparisons for factor: Genotype within with FCCP
						C12-1	0.110818	0.0987273	0.890894											Comparison	Diff of Means	t	P	P<0.050
						C12-1	0.115625	0.104083	0.90018											Col-0 vs enod93	15.61	23.602	<0.001	Yes
						C12-1	0.096	0.09408	0.98
						C12-1	0.114708	0.0964583	0.840901											Source of Variation	DF	SS	MS	F	P
						C12-1	0.0966	0.09248	0.95735											Genotype	1	1812.02	1812.02	461.682	<0.001
						C12-1	0.121348	0.087	0.716947											Treatment	1	855.324	855.324	217.927	<0.001
						C12-1	0.111708	0.0899167	0.804924											Genotype x Treatment	1	513.418	513.418	130.813	<0.001
						C12-1	0.112524	0.103095	0.916208											Residual	66	259.038	3.925
						C12-1	0.121708	0.086	0.706607											Total	69	3604.39	52.237

## Sheet: Fig7
Supplemental Data. Lee et al. Plant Cell (2024)
Figure 7. Nucleotide analysis of roots excised from seedlings
Genotype	ADP amount	ADP mean	ADP S.E.	ATP amount	ATP mean	ATP S.E.	ATP:ADP	ATP:ADP mean	ATP:ADP S.E.
L12-2	38.6583			60.5221			1.56557				ADP
L12-2	37.6415			64.2654			1.7073				adjusted p-value	4.46e-07
L12-2	35.9233			69.7678			1.94213				D.F. residuals	44
L12-2	37.3222	43.7893	4.07042	75.7223	68.9433	5.91038	2.02888	1.63138	0.166209		Levene's Test	0.3134
L12-2	57.3839			50.5552			0.881				Shapiro-Wilk normality test	0.8472
L12-2	55.8066			92.8268			1.66337				Tukey Post-hoc anlaysis:
L11-4	46.2086			56.2603			1.21753						Col-0	enod93	C12-1	C3-2	C4-2	C16-1	L11-4	L12-2
L11-4	42.7848			56.9122			1.3302					Col-0
L11-4	33.8814			75.4142			2.22583					enod93	6.25e-05
L11-4	45.3095	43.192	2.44374	63.0373	72.9323	11.804	1.39126	1.75574	0.34573			C12-1	0.997782	0.0023637
L11-4	51.324			55.9909			1.09093					C3-2	0.981244	3.35e-05	0.855831
L11-4	39.6438			129.979			3.27867					C4-2	0.0428298	0.427751	0.328893	0.0138539
enod93	72.5605			259.782			3.58022					C16-1	0.532746	0.0499492	0.946363	0.212949	0.942427
enod93	87.814			285.029			3.24582					L11-4	0.768063	5.7e-06	0.526092	0.999199	0.0027475	0.0639572
enod93	94.7206	87.2569	6.93375	276.196	285.934	8.54448	2.9159	3.35028	0.25898			L12-2	0.821089	7.5e-06	0.58291	0.999738	0.0035704	0.0785851	1
enod93	72.3293			305.683			4.22627
enod93	108.86			302.98			2.7832
Col-0	39.7545			275.163			6.92156				ATP
Col-0	61.9125			290.25			4.68807				adjusted p-value	<2e-16
Col-0	51.9219			364.57			7.0215				D.F. residuals	44
Col-0	60.3189			327.937			5.43672				Levene's Test	0.2843
Col-0	65.0825			302.83			4.65303				Shapiro-Wilk normality test	0.2957
Col-0	62.0523	52.6112	3.24276	330.921	298.538	14.4285	5.33294	5.787	0.277816		Tukey Post-hoc anlaysis:
Col-0	34.6741			230.052			6.6347						Col-0	enod93	C12-1	C3-2	C4-2	C16-1	L11-4	L12-2
Col-0	43.9852			209.188			4.75587					Col-0
Col-0	55.8425			341.789			6.1206					enod93	0.995936
Col-0	61.379			331.579			5.40216					C12-1	0.792636	0.998178
Col-0	41.8			279.636			6.68985					C3-2	0.072734	0.174434	0.437347
C12-1	53.7249			230.175			4.28432					C4-2	3.7e-05	0.0049329	0.0185533	0.817001
C12-1	56.4142			259.222			4.59499					C16-1	0	1e-07	1e-07	0.0001559	0.0141051
C12-1	59.4283			312.441			5.25745					L11-4	0	0	0	0	2e-07	0.023788
C12-1	42.896	56.5429	3.16541	264.822	273.484	13.141	6.17358	4.89264	0.297547			L12-2	0	0	0	0	1e-07	0.0133311	0.999999
C12-1	64.8312			310.963			4.7965
C12-1	61.9629			263.282			4.24903				ADP:ATP
C3-2	41.9889			262.918			6.26161				adjusted p-value	2.93e-15
C3-2	41.3259			233.863			5.659				D.F. residuals	44
C3-2	42.9308	47.007	3.16428	197.362	234.308	11.1504	4.59723	5.05077	0.307796		Levene's Test	0.7135
C3-2	47.0215			230.735			4.90702				Shapiro-Wilk normality test	0.05073
C3-2	46.7269			213.492			4.56892				Tukey Post-hoc anlaysis:
C3-2	62.0479			267.477			4.31082						Col-0	enod93	C12-1	C3-2	C4-2	C16-1	L11-4	L12-2
C4-2	76.3797			212.108			2.77702					Col-0
C4-2	57.0599			216.75			3.79864					enod93	8.2e-06
C4-2	77.5393			215.493			2.77915					C12-1	0.291337	0.0289515
C4-2	56.9878	72.1365	6.61972	205.09	206.68	10.8602	3.59885	2.95045	0.249248			C3-2	0.536064	0.0112428	0.999952
C4-2	99.7305			234.494			2.35128					C4-2	1e-07	0.986383	0.0012437	0.0003929
C4-2	65.1218			156.147			2.39776					C16-1	0	0.317502	9.8e-06	2.9e-06	0.809944
C16-1	76.8579			124.883			1.62485					L11-4	0	0.021352	1e-07	0	0.132372	0.904362
C16-1	55.7127			140.303			2.51833					L12-2	0	0.0100267	1e-07	0	0.0693408	0.771309	0.999991
C16-1	89.3724			104.946			1.17425
C16-1	39.6439	64.2856	7.02736	127.277	138.002	12.0717	3.21051	2.30641	0.323871
C16-1	63.3896			192.652			3.03917
C16-1	60.7368			137.955			2.27136

## Sheet: Fig8 
Supplemental Data. Lee et al. Plant Cell (2024)
Figure 8. Metabolite analysis of roots from seedlings
Calculated metabolite content in nmol/mg FW
	Genotype	Phenylalanine	Leucine	Tryptophan	Isoleucine	Methionine	Tyrosine	Valine	Proline	GABA	Alanine	Threonine	Glycine	Serine	Asparagine	Glutamate	Aspartate	Histidine	Arginine	Lysine	Ornithine	Glutamine		Genotype	Malate	Succinate	Citrate	Fumarate	Isocitrate	Pyruvate	2-oxoglutarate
	C12-1	9.53611	53.5034	6.52043	43.0486	5.17849	8.14619	35.6464	61.3853	186.593	238.258	217.458	118.308	596.41	509.646	764.654	402.351	47.9079	59.853	35.6676	5.18222	4247.62		C12-1	845.16	187.158	489.611	30.834	2.33564	8.98351	117.343
	C12-1	13.5626	84.4374	13.1343	68.6053	8.95803	8.31414	31.3418	71.1876	280.827	409.532	307.418	145.611	764.305	832.958	1118.66	617.483	100.265	82.3235	50.0211	4.22679	7717.79		C12-1	1496.29	283.199	625.556	54.7017	7.93852	15.7031	159.697
	C12-1	13.6233	81.3988	12.5604	67.3113	7.58587	4.25036	30.7349	67.4979	321.199	404.414	285.027	142.475	702.548	819.185	971.349	578.486	78.9769	87.2912	52.2129	4.34095	6982.93		C12-1	1422.87	293.052	531.793	46.4942	7.99911	17.4239	154.273
	C12-1	10.7406	48.2233	7.01633	40.9933	5.14364	4.86054	35.5767	53.3463	265.628	282.213	229.863	118.378	656.742	680.361	751.419	429.997	56.7413	81.2968	35.9664	5.88553	4616.89		C12-1	1047.16	218.649	568.597	36.4714	6.01073	15.1531	177.955
	C12-1	15.2634	73.2228	8.52152	64.7812	9.82134	6.11249	47.6902	71.3883	328.688	430.12	317.885	151.691	893.591	1102.31	1229.77	658.62	88.878	116.163	53.8663	6.57266	7833.98		C12-1	1754.24	301.447	731.668	54.7262	6.24679	8.73088	176.343
	C3-2	14.6858	72.2536	13.4649	52.035	7.20716	3.48984	45.1923	84.8445	481.066	423.417	296.381	115.665	725.12	595.618	936.736	505.65	65.1577	69.6561	38.6376	5.62498	5516.36		C3-2	1190.31	313.902	501.712	42.9418	7.22729	20.1791	240.04
	C3-2	13.0285	74.1679	10.9785	53.9698	8.57176	9.64714	43.7931	89.913	469.201	488.212	309.832	269.827	737.938	652.147	1106.71	521.975	65.8056	74.1891	42.9992	5.6386	6238.4		C3-2	1532.53	394.845	604.76	54.3864	8.30602	17.675	198.931
	C3-2	17.1876	81.5547	10.1504	59.6377	7.43045	9.78148	46.7287	93.293	554.84	507.845	322.498	149.747	923.227	836.241	1103.66	544.978	72.7044	86.7116	44.0259	4.83229	7175.06		C3-2	1692.04	455.245	861.748	46.8899	5.47355	29.2375	324.523
	C3-2	17.1238	89.4635	14.256	63.2785	13.2178	11.4175	64.6032	116.22	609.746	592	378.113	167.63	849.53	903.371	1194.65	468.72	74.2044	75.73	44.4476	10.0556	6615.56		C3-2	1113.01	308.213	683.814	39.2489	6.92071	9.40888	150.51
	enod93	15.4118	75.0698	12.6677	65.9541	11.0941	12.9121	35.764	88.9967	602.223	1415.21	334.664	309.117	1081.22	1031.7	1273.64	584.53	113.351	102.66	52.0866	6.1698	10541.9		C3-2	1361.79	427.999	410.106	46.4532	3.19723	24.0663	198.233
	enod93	16.213	85.2588	14.4636	74.1322	13.1779	14.5952	38.4346	94.7882	737.655	1649.58	391.326	329.3	1192.09	1171.3	1279.55	576.76	123.116	111.696	59.7965	5.07619	10933.1		enod93	1476.93	522.579	658.559	76.1595	7.3949	26.9332	136.112
	enod93	14.3873	56.718	10.2906	50.2996	9.62397	10.1673	42.3082	87.643	496.567	1478.04	323.273	359.542	1267.1	1095.18	1365.34	502.811	94.3366	95.1207	46.7794	7.22348	9200.73		enod93	1653.6	589.942	709.21	67.4774	5.10617	26.3316	111.084
	enod93	12.5879	65.5883	17.6397	56.559	10.0031	8.11722	45.7722	100.064	380.68	1261.26	294.731	322.122	1141.39	911.705	1225.96	538.842	71.9747	79.6062	40.0204	3.09767	7417.92		enod93	1291.48	509.748	718.704	76.9307	4.77286	27.8375	201.204
	enod93	15.0391	80.6776	11.4176	67.2933	10.6666	11.723	41.2897	124.986	510.085	1341.68	340.675	308.608	1167.15	924.336	1248.02	573.538	104.382	96.6652	50.0604	4.60872	8960.21		enod93	1130.32	422.376	531.077	65.1478	2.91144	11.0428	76.3599
	L11-4	16.5791	84.434	11.3395	66.4844	7.17507	11.0553	41.73	83.7801	397.476	517.926	306.154	168.697	700.176	862.409	1059.8	528.212	62.7754	89.4599	44.066	5.79158	6512.64		enod93	1347.61	535.09	646.1	59.2167	4.99385	15.2061	104.007
	L11-4	14.9948	68.931	9.35263	60.4714	6.17103	14.9078	40.1253	76.6568	372.686	463.596	260.378	320.222	690.71	842.262	1039.2	410.741	65.3442	102.429	44.3471	2.50866	6228.91		L11-4	1618.76	372.254	761.755	54.2268	11.1478	8.90998	183.657
	L11-4	15.1551	80.6267	10.7747	73.916	9.44014	12.6365	47.0788	80.1364	372.223	552.435	328.422	170.15	806.833	972.685	1161.73	746.998	104.48	108.826	56.5993	3.44352	8498.76		L11-4	1382.79	291.803	612.405	47.5034	8.22874	4.89297	144.622
	L11-4	21.3534	102.995	12.2676	83.3901	8.10411	20.7632	55.7098	107.027	710.062	527.868	402.926	313.262	864.38	1122.85	1115.34	594.772	92.8092	115.265	53.6051	7.46599	7173.89		L11-4	2070.65	458.969	998.685	70.7487	8.98129	9.2836	179.948
	L11-4	21.1674	108.451	15.3322	93.4053	9.09348	16.4931	53.7069	105.093	741.422	593.588	407.29	220.015	910.531	1073.87	1074.55	566.588	100.099	125.903	56.8931	6.34315	7812.99		L11-4	1538.03	390.297	689.878	58.7488	6.75345	13.633	171.195
	L12-2	18.2823	94.122	15.0886	72.5605	10.4234	17.2487	56.1963	104.518	511.14	555.655	332.773	200.87	962.598	1023.56	1143.03	595.36	90.4451	107.914	48.751	6.82339	7384.22		L11-4	1423.21	351.694	540.844	39.7462	4.86725	9.792	132.942
	L12-2	18.2823	94.122	15.0886	72.5605	10.4234	17.2487	56.1963	104.518	511.14	555.655	332.773	200.87	962.598	1023.56	1143.03	595.36	90.4451	107.914	48.751	6.82339	7384.22		L12-2	1368.95	326.899	588.884	54.164	6.7963	19.0732	143.958
	L12-2	20.5459	91.6528	14.9963	78.6289	7.45818	6.26101	54.9914	93.6728	408.183	488.605	359.127	205.473	859.777	991.12	1035.91	531.09	91.5007	108.051	49.6604	19.7069	6478.02		L12-2	1368.95	326.899	588.884	54.164	6.7963	19.0732	143.958
	L12-2	20.5459	91.6528	14.9963	78.6289	7.45818	6.26101	54.9914	93.6728	408.183	488.605	359.127	205.473	859.777	991.12	1035.91	531.09	91.5007	108.051	49.6604	19.7069	6478.02		L12-2	1326.72	319.936	660.7	46.0012	7.10421	9.84257	135.748
	L12-2	17.8512	91.4034	9.98587	81.6667	7.57246	6.17987	55.2454	95.0353	450.71	462.126	363.912	193.335	976.096	1092.31	1027.21	536.453	98.9678	148.99	58.8951	6.36332	8190.43		L12-2	1326.72	319.936	660.7	46.0012	7.10421	9.84257	135.748
	L12-2	17.8512	91.4034	9.98587	81.6667	7.57246	6.17987	55.2454	95.0353	450.71	462.126	363.912	193.335	976.096	1092.31	1027.21	536.453	98.9678	148.99	58.8951	6.36332	8190.43		L12-2	1058.63	271.127	525.162	34.2684	3.6923	10.1292	121.413
	Col-0	18.5203	76.7328	10.7828	65.0991	11.7642	8.37305	59.6974	117.454	598.813	739.612	418.455	218.394	1204.65	1425.73	1595.8	728.509	91.9031	111.974	63.0418	6.46523	11555.9		L12-2	1058.63	271.127	525.162	34.2684	3.6923	10.1292	121.413
	Col-0	18.9668	77.6717	10.8214	65.0004	13.4859	10.05	51.4955	97.2715	575.12	638.999	389.366	160.423	992.453	1212.36	1384.01	737.177	76.6188	115.326	56.4327	5.40355	10071.6		Col-0	712.447	180.577	426.189	33.6287	4.49126	14.1844	173.772
	Col-0	15.6447	62.0321	9.63655	52.2236	9.79204	14.1184	47.2244	96.3041	496.124	648.162	413.177	304.039	1186.87	1529.76	1505.97	822.253	106.046	99.3359	69.3445	6.69452	7309.04		Col-0	731.629	181.278	375.671	25.8165	3.7089	6.55608	91.9567
	Col-0	9.98707	41.6873	5.65368	38.2893	7.27572	7.536	23.5616	49.5384	291.442	433.787	217.662	114.035	559.617	722.068	825.715	418.058	67.6497	54.9633	36.8341	2.93598	7402.6		Col-0	1345.09	282.997	758.555	65.0732	6.76594	17.5103	235.874
	Col-0	10.2189	38.3636	4.39766	40.8276	7.48529	6.60952	22.8489	45.2636	374.615	420.128	202.061	115.848	504.65	705.845	691.778	417.593	70.4781	55.263	34.9076	2.14783	10839.1		Col-0	1377.78	301.738	611.894	44.6035	3.04546	9.9915	117.441
																								Col-0	1227.08	264.027	461.641	38.2435	1.02336	8.75766	85.9285
Student's t-test groups and p-values:
Group 1	Group 2	Phenylalanine	Leucine	Tryptophan	Isoleucine	Methionine	Tyrosine	Valine	Proline	GABA	Alanine	Threonine	Glycine	Serine	Asparagine	Glutamate	Aspartate	Histidine	Arginine	Lysine	Ornithine	Glutamine	Group 1	Group 2	Malate	Succinate	Citrate	Fumarate	Isocitrate	Pyruvate	2-oxoglutarate
Col-0	C12-1	0.374	0.449	0.524	0.594	0.129	0.098	0.581	0.327	0.028	0.021	0.329	0.261	0.343	0.145	0.304	0.414	0.531	0.906	0.443	0.638	0.028	Col-0	C12-1	0.318	0.682	0.47	0.71	0.138	0.52	0.618
Col-0	C3-2	0.716	0.076	0.051	0.463	0.659	0.743	0.346	0.387	0.397	0.35	0.979	0.893	0.633	0.101	0.577	0.257	0.148	0.476	0.242	0.275	0.017	Col-0	C3-2	0.143	0.008	0.437	0.553	0.097	0.061	0.08
Col-0	enod93	0.978	0.218	0.027	0.178	0.509	0.247	0.975	0.298	0.378	1.44e-05	0.87	0.014	0.137	0.632	0.697	0.469	0.136	0.527	0.769	0.676	0.982	Col-0	enod93	0.127	8.23e-05	0.158	0.01	0.329	0.043	0.679
Col-0	L11-4	0.227	0.028	0.07	0.022	0.196	0.027	0.445	0.574	0.632	0.531	0.826	0.286	0.573	0.465	0.584	0.605	0.828	0.208	0.898	0.778	0.068	Col-0	L11-4	0.026	0.008	0.104	0.173	0.018	0.412	0.507
Col-0	L12-2	0.096	0.016	0.018	0.009	0.317	0.84	0.126	0.313	0.871	0.316	0.652	0.654	0.791	0.656	0.517	0.462	0.202	0.069	0.966	0.076	0.076	Col-0	L12-2	0.327	0.067	0.423	0.675	0.116	0.571	0.811

## Sheet: Supp Fig4
Supplemental Data. Lee et al. Plant Cell (2024)
Supplemental Figure S4C. Flowering time
	C12-1	enod93	Col-0
	30	26	30
	30	28	31
	32	28	32
	32	29	32
	33	30	33
	33	30	34
	34	30	34
	34	30	33
	34	30	35
	39	30	35
Mean	33.1	29.1	32.9
S.E	0.808977	0.433333	0.525991
		2.71681e-05
p-value (Col-0 vs enod93)	2.71681e-05
p-value (Col-0 vs C12-1)	0.838128

## Sheet: Supp Fig5
Supplemental Data. Lee et al. Plant Cell (2024)
Supplementary Figure 5B								Supplementary Figure 5D
Genotype	1st ADP addition	3rd ADP addition						Genotype	1st ADP addition	3rd ADP addition
Col-0	129	104						Col-0	95	89
Col-0	98	76						Col-0	92	81
Col-0	137	115						Col-0	117	99
enod93	121	35						enod93	95	33
enod93	107	23						enod93	102	37
enod93	120	30						enod93	95	30
C12-1	117	82						C12-1	109	86
C12-1	91	71						C12-1	92	70
C12-1	134	111						C12-1	105	98
1st ADP addition one-way ANOVA								1st ADP addition one-way ANOVA
	Df	Sum Sq	Mean Sq	F value	Pr(>F)				Df	Sum Sq	Mean Sq	F value	Pr(>F)
Genotype	2	86.2	43.1	0.136	0.876			Genotype	2	38.2	19.11	0.204	0.821
Residuals	6	1908.7	318.1					Residuals	6	563.3	93.89
Tukey multiple comparisons of means								Tukey multiple comparisons of means
95% family-wise confidence level								95% family-wise confidence level
3rd ADP addition one-way ANOVA								3rd ADP addition one-way ANOVA
	Df	Sum Sq	Mean Sq	F value	Pr(>F)				Df	Sum Sq	Mean Sq	F value	Pr(>F)
Genotype	2	8310	4155	14.37	0.00516	**		Genotype	2	5834	2917	30.07	0.000747	***
Residuals	6	1735	289					Residuals	6	582	97
---								---
Signif. codes: 0 ‘***’ 0.001 ‘**’ 0.01 ‘*’ 0.05 ‘.’ 0.1 ‘ ’ 1								Signif. codes: 0 ‘***’ 0.001 ‘**’ 0.01 ‘*’ 0.05 ‘.’ 0.1 ‘ ’ 1
Tukey multiple comparisons of means								Tukey multiple comparisons of means
95% family-wise confidence level								95% family-wise confidence level
3rd ADP addition - Tukey ad-hoc								3rd ADP addition - Tukey ad-hoc
Group 1	Group 2	adjusted p-value						Group 1	Group 2	adjusted p-value
Col-0	C12-1	0.747985						Col-0	C12-1	0.814069
enod93	C12-1	0.0130737						enod93	C12-1	0.0016894
Col-0	enod93	0.0060582						Col-0	enod93	0.0010289
3rd ADP addition - Levene's Test for Homogeneity of Variance (center = median)								3rd ADP addition - Levene's Test for Homogeneity of Variance (center = median)
	Df	F value	Pr(>F)						Df	F value	Pr(>F)
Group	2	0.5919	0.5826					Group	2	1.0852	0.396
Residuals	6							Residuals	6
3rd ADP addition - Shapiro-Wilk normality test								3rd ADP addition - Shapiro-Wilk normality test
W = 0.97301, p-value = 0.9192								W = 0.98122, p-value = 0.9703

[truncated: 2 more sheets: Supp Fig6, Supp Fig7]
